# Supplementary material for: Prognostic and Immunological Role of STK38 across Cancers: Friend or Foe?
Source: Int J Mol Sci. 2022 Sep 30;23(19):11590. doi: 10.3390/ijms231911590 (PMC9570386; doi:10.3390/ijms231911590)
Supplement: Supplementary file 1 [file ijms-23-11590-s001.zip]

Archive with 1 entries (1 files):
- ijms-1902668-supplementary.pdf
